# Supplementary material for: Selection by UV Mutagenesis and Physiological Characterization of Mutant Strains of the Yeast Saprochaete suaveolens (Former Geotrichum fragrans) with Higher Capacity to Produce Flavor Compounds
Source: J Fungi (Basel). 2021 Nov 30;7(12):1031. doi: 10.3390/jof7121031 (PMC8704521; doi:10.3390/jof7121031)
Supplement: Supplementary file 1 [file jof-07-01031-s001.zip]

Archive with 1 entries (1 files):
- jof-1446975-supplementary.pdf
